# Supplementary material for: Lipidomic Profiling Identifies a Novel Lipid Signature Associated with Ethnicity-Specific Disparity of Bladder Cancer
Source: Metabolites. 2022 Jun 14;12(6):544. doi: 10.3390/metabo12060544 (PMC9230655; doi:10.3390/metabo12060544)
Supplement: Supplementary file 1 [file metabolites-12-00544-s001.zip]

Archive with 1 entries (1 files):
- metabolites-1692100-SM.pdf
